# Supplementary material for: Unraveling the Relevance of ARL GTPases in Cutaneous Melanoma Prognosis through Integrated Bioinformatics Analysis
Source: Int J Mol Sci. 2021 Aug 26;22(17):9260. doi: 10.3390/ijms22179260 (PMC8431576; doi:10.3390/ijms22179260)
Supplement: Supplementary file 1 [file ijms-22-09260-s001.zip]

Archive with 13 entries (13 files):
- Supplementary Figure S1.jpg
- Supplementary Figure S10.jpg
- Supplementary Figure S11.jpg
- Supplementary Figure S12.jpg
- Supplementary Figure S2.jpg
- Supplementary Figure S3.jpg
- Supplementary Figure S4.tif
- Supplementary Figure S5.jpg
- Supplementary Figure S6.jpg
- Supplementary Figure S7.jpg
- Supplementary Figure S8.jpg
- Supplementary Figure S9.jpg
- Tables - major revisions.pdf
